# Supplementary material for: Constitutive and Regulated Shedding of Soluble FGF Receptors Releases Biologically Active Inhibitors of FGF-2
Source: Int J Mol Sci. 2021 Mar 8;22(5):2712. doi: 10.3390/ijms22052712 (PMC7962449; doi:10.3390/ijms22052712)
Supplement: Supplementary file 1 [file ijms-22-02712-s001.zip]

Archive with 19 entries (18 files):
- Figure 3A_lower.pdf
- __MACOSX/
- __MACOSX/._Figure 3A_lower.pdf
- Figure 9B.pdf
- __MACOSX/._Figure 9B.pdf
- Figure 9A.pdf
- __MACOSX/._Figure 9A.pdf
- Figure 7.pdf
- __MACOSX/._Figure 7.pdf
- Figure 3B_upper_band.pdf
- __MACOSX/._Figure 3B_upper_band.pdf
- Figure 10A.pdf
- __MACOSX/._Figure 10A.pdf
- Figure 8.pdf
- __MACOSX/._Figure 8.pdf
- Figure 2_constitutive_shedding.pdf
- __MACOSX/._Figure 2_constitutive_shedding.pdf
- Figure 2_control.tif
- __MACOSX/._Figure 2_control.tif
